# Supplementary material for: Endogenous salicylic acid suppresses de novo root regeneration from leaf explants
Source: PLoS Genet. 2023 Mar 1;19(3):e1010636. doi: 10.1371/journal.pgen.1010636 (PMC10010561; doi:10.1371/journal.pgen.1010636)
Supplement: S1 Table — List of SA-activated (sheet 1) and SA-repressed (sheet 2) genes in Fig 2B and 2C. These genes are also DEGs in at least one time point after wounding. Sheet 3: List of key genes involved in SA and auxin pathway. (XLSX) [file pgen.1010636.s001.xlsx]

## Sheet: SA Up
SA Up-regulated genes
AT5G02760	cluster1		AT3G14130	cluster2		AT4G02220	cluster3		AT5G10380	cluster4		AT4G31600	cluster5
AT5G39050	cluster1		AT1G59700	cluster2		AT1G35580	cluster3		AT3G44720	cluster4		AT3G50650	cluster5
AT3G60450	cluster1		AT3G59140	cluster2		AT5G07870	cluster3		AT4G33050	cluster4		AT5G51440	cluster5
AT5G40760	cluster1		AT1G58280	cluster2		AT4G04695	cluster3		AT4G18250	cluster4		AT1G09560	cluster5
AT3G57260	cluster1		AT5G64370	cluster2		AT1G72930	cluster3		AT5G54970	cluster4		AT3G53830	cluster5
AT5G53120	cluster1		AT5G24120	cluster2		AT1G11300	cluster3		AT1G67800	cluster4		AT2G45070	cluster5
AT5G27380	cluster1		AT4G39210	cluster2		AT2G15042	cluster3		AT5G14930	cluster4		AT1G25220	cluster5
AT3G25770	cluster1		AT2G19190	cluster2		AT3G22235	cluster3		AT1G13210	cluster4		AT1G14010	cluster5
AT2G38860	cluster1		AT1G79410	cluster2		AT3G22231	cluster3		AT4G21740	cluster4		AT5G64510	cluster5
AT2G04400	cluster1		AT1G72680	cluster2		AT5G03350	cluster3		AT3G17800	cluster4		AT4G08230	cluster5
AT3G28930	cluster1		AT5G24655	cluster2		AT1G02450	cluster3		AT4G39830	cluster4		AT3G56030	cluster5
AT1G31550	cluster1		AT4G09750	cluster2		AT3G56400	cluster3		AT2G27660	cluster4		AT5G10840	cluster5
AT1G65040	cluster1		AT1G80130	cluster2		AT3G23510	cluster3		AT1G79340	cluster4		AT1G62740	cluster5
AT2G47470	cluster1		AT5G18130	cluster2		AT1G78830	cluster3		AT1G22510	cluster4		AT1G23850	cluster5
AT1G21750	cluster1		AT4G27830	cluster2		AT1G03230	cluster3		AT1G63860	cluster4		AT3G57460	cluster5
AT1G77510	cluster1		AT1G69450	cluster2		AT5G56870	cluster3		AT2G24600	cluster4		AT5G36880	cluster5
AT2G32920	cluster1		AT1G53310	cluster2		AT5G18170	cluster3		AT4G35310	cluster4		AT1G77420	cluster5
AT1G56330	cluster1		AT1G77920	cluster2		AT5G42830	cluster3		AT1G72520	cluster4		AT4G29330	cluster5
AT4G24190	cluster1		AT4G09760	cluster2		AT5G22390	cluster3		AT3G21220	cluster4		AT1G17890	cluster5
AT1G04980	cluster1		AT5G53370	cluster2		AT1G70520	cluster3		AT2G31200	cluster4		AT4G35180	cluster5
AT1G56340	cluster1		AT3G59010	cluster2		AT1G22650	cluster3		AT5G01100	cluster4		AT1G27350	cluster5
AT2G03120	cluster1		AT3G56950	cluster2		AT5G38210	cluster3		AT4G00300	cluster4		AT4G24920	cluster5
AT1G09210	cluster1		AT5G08170	cluster2		AT5G18210	cluster3		AT4G12720	cluster4		AT5G48970	cluster5
AT5G07340	cluster1		AT3G24170	cluster2		AT2G37540	cluster3		AT1G22280	cluster4		AT5G47420	cluster5
AT3G51980	cluster1		AT4G12290	cluster2		AT3G17700	cluster3		AT1G19300	cluster4		AT1G29310	cluster5
AT2G25110	cluster1		AT4G17695	cluster2		AT2G26240	cluster3		AT1G51660	cluster4		AT3G09940	cluster5
AT5G03160	cluster1		AT2G36750	cluster2		AT1G05630	cluster3		AT3G57120	cluster4		AT4G31500	cluster5
AT4G16660	cluster1		AT3G21690	cluster2		AT5G22270	cluster3		AT1G76700	cluster4		AT4G34710	cluster5
AT4G29520	cluster1		AT1G30410	cluster2		AT2G31810	cluster3		AT3G49350	cluster4		AT2G34250	cluster5
AT3G62600	cluster1		AT1G72770	cluster2		AT1G55450	cluster3		AT3G13050	cluster4		AT1G07670	cluster5
AT5G61790	cluster1		AT4G11570	cluster2		AT4G17500	cluster3		AT3G07780	cluster4		AT1G27330	cluster5
AT3G24090	cluster1		AT1G71910	cluster2		AT5G47220	cluster3		AT2G18690	cluster4		AT1G67190	cluster5
AT5G09420	cluster1		AT3G17790	cluster2		AT1G25400	cluster3		AT4G14370	cluster4		AT5G21900	cluster5
AT3G08970	cluster1		AT3G04040	cluster2		AT1G56540	cluster3		AT5G25930	cluster4		AT3G55500	cluster5
AT2G02810	cluster1		AT1G74200	cluster2		AT1G33610	cluster3		AT5G54720	cluster4		AT2G24100	cluster5
AT5G42020	cluster1		AT1G60730	cluster2		AT2G44500	cluster3		AT1G08930	cluster4		AT2G39210	cluster5
AT1G14360	cluster1		AT5G64120	cluster2		AT4G23190	cluster3		AT5G54710	cluster4		AT5G18480	cluster5
AT5G28540	cluster1		AT1G17170	cluster2		AT1G24150	cluster3		AT1G18890	cluster4		AT1G72120	cluster5
AT5G50460	cluster1		AT1G78570	cluster2		AT4G34390	cluster3		AT3G11420	cluster4		AT1G07650	cluster5
AT4G23540	cluster1		AT5G37600	cluster2		AT1G65790	cluster3		AT1G77500	cluster4		AT1G51790	cluster5
AT2G23170	cluster1		AT4G23130	cluster2		AT3G47820	cluster3		AT4G20860	cluster4		AT4G24220	cluster5
AT4G23230	cluster1		AT1G59960	cluster2		AT4G38560	cluster3		AT1G30755	cluster4		AT4G26910	cluster5
AT1G65845	cluster1		AT5G13750	cluster2		AT4G37370	cluster3		AT4G28400	cluster4		AT4G22530	cluster5
AT3G50280	cluster1		AT2G30140	cluster2		AT3G50800	cluster3		AT1G14370	cluster4		AT1G76980	cluster5
AT3G26830	cluster1		AT1G17745	cluster2		AT3G20600	cluster3		AT3G55950	cluster4		AT4G24990	cluster5
AT2G35940	cluster1		AT5G12170	cluster2		AT5G22380	cluster3		AT3G46930	cluster4		AT3G05830	cluster5
AT1G02930	cluster1		AT4G15490	cluster2		AT5G22250	cluster3		AT1G19380	cluster4		AT1G18910	cluster5
AT3G09270	cluster1		AT5G40780	cluster2		AT1G01560	cluster3		AT4G20830	cluster4		AT5G56350	cluster5
AT5G42860	cluster1		AT1G27980	cluster2		AT3G61190	cluster3		AT5G25250	cluster4		AT5G38240	cluster5
AT2G41380	cluster1		AT3G04070	cluster2		AT1G50740	cluster3		AT4G39890	cluster4		AT2G43490	cluster5
AT1G70810	cluster1		AT4G01070	cluster2		AT1G59590	cluster3		AT5G22520	cluster4		AT2G46270	cluster5
AT2G18193	cluster1		AT2G26170	cluster2		AT1G24145	cluster3		AT4G24160	cluster4		AT1G71170	cluster5
AT3G49780	cluster1		AT1G75040	cluster2		AT3G44260	cluster3		AT5G13190	cluster4		AT5G57060	cluster5
AT4G31860	cluster1		AT5G33290	cluster2		AT5G05300	cluster3		AT5G20230	cluster4		AT4G17070	cluster5
AT5G40370	cluster1		AT1G54130	cluster2		AT1G27730	cluster3		AT2G29720	cluster4		AT2G29120	cluster5
AT5G49480	cluster1		AT1G06570	cluster2		AT1G80840	cluster3		AT4G21560	cluster4		AT3G07700	cluster5
AT1G08650	cluster1		AT5G43150	cluster2		AT5G42380	cluster3		AT3G44400	cluster4		AT5G51070	cluster5
AT1G79110	cluster1		AT3G28540	cluster2		AT3G48640	cluster3		AT4G19520	cluster4		AT5G67340	cluster5
AT4G05320	cluster1		AT2G37760	cluster2		AT3G25400	cluster3		AT5G27920	cluster4		AT4G39390	cluster5
AT3G26500	cluster1		AT4G17840	cluster2		AT1G27100	cluster3		AT1G14740	cluster4		AT2G33590	cluster5
AT5G17860	cluster1		AT3G47480	cluster2		AT2G31880	cluster3		AT1G25560	cluster4		AT5G51640	cluster5
AT5G35460	cluster1		AT2G37770	cluster2		AT2G01180	cluster3		AT2G46620	cluster4		AT5G37740	cluster5
AT1G62045	cluster1		AT4G22240	cluster2		AT2G40000	cluster3		AT5G18470	cluster4		AT3G01720	cluster5
AT3G23560	cluster1		AT3G07720	cluster2		AT2G33580	cluster3		AT3G23920	cluster4		AT1G61380	cluster5
AT5G19440	cluster1		AT5G27600	cluster2		AT3G55980	cluster3		AT5G42050	cluster4		AT1G14000	cluster5
AT1G47480	cluster1		AT1G29400	cluster2		AT2G38470	cluster3		AT2G41010	cluster4		AT5G25540	cluster5
AT4G21580	cluster1		AT1G22070	cluster2		AT1G76600	cluster3		AT4G39670	cluster4		AT3G17810	cluster5
AT1G76690	cluster1		AT1G62570	cluster2		AT1G24140	cluster3		AT2G46400	cluster4		AT3G26670	cluster5
AT5G41070	cluster1		AT5G58770	cluster2		AT1G18740	cluster3		AT2G37970	cluster4		AT3G17240	cluster5
AT5G50200	cluster1		AT1G14520	cluster2		AT3G46620	cluster3		AT3G16510	cluster4		AT2G45140	cluster5
AT1G65820	cluster1		AT3G26690	cluster2		AT2G23810	cluster3		AT1G66090	cluster4		AT3G19260	cluster5
AT2G29420	cluster1		AT4G25900	cluster2		AT5G47070	cluster3		AT5G41740	cluster4		AT5G03630	cluster5
AT1G30730	cluster1		AT2G02390	cluster2		AT3G49530	cluster3		AT1G10340	cluster4		AT4G25230	cluster5
AT3G05650	cluster1		AT4G13180	cluster2		AT5G52760	cluster3		AT2G22500	cluster4		AT3G60800	cluster5
AT2G15480	cluster1		AT1G17860	cluster2		AT5G58120	cluster3		AT5G62770	cluster4		AT1G53570	cluster5
AT5G58670	cluster1		AT1G56150	cluster2		AT5G26920	cluster3		AT5G35735	cluster4		AT5G21090	cluster5
AT1G76130	cluster1		AT3G22370	cluster2		AT5G06320	cluster3		AT5G26030	cluster4		AT2G26440	cluster5
AT5G60950	cluster1		AT1G01720	cluster2		AT5G52750	cluster3		AT5G39670	cluster4		AT5G10190	cluster5
AT4G01700	cluster1		AT4G29050	cluster2		AT5G66675	cluster3		AT1G31130	cluster4		AT4G15470	cluster5
AT5G04170	cluster1		AT3G26210	cluster2		AT4G38550	cluster3		AT1G28380	cluster4		AT5G23850	cluster5
AT1G69520	cluster1		AT5G43450	cluster2		AT5G24210	cluster3		AT2G21120	cluster4		AT1G01340	cluster5
AT5G12890	cluster1		AT5G40690	cluster2		AT1G07520	cluster3		AT3G27210	cluster4		AT1G31280	cluster5
AT2G34840	cluster1		AT2G47800	cluster2		AT5G12940	cluster3		AT3G11840	cluster4		AT4G32285	cluster5
AT5G18310	cluster1		AT2G41220	cluster2		AT1G73500	cluster3		AT3G19240	cluster4		AT4G12070	cluster5
AT5G51830	cluster1		AT2G34660	cluster2		AT5G04720	cluster3		AT3G55880	cluster4		AT5G58380	cluster5
AT5G28830	cluster1		AT1G29720	cluster2		AT1G72900	cluster3		AT1G09070	cluster4		AT1G11905	cluster5
AT1G51800	cluster1		AT5G45380	cluster2		AT1G78410	cluster3		AT5G10695	cluster4		AT2G38010	cluster5
AT3G13910	cluster1		AT3G28940	cluster2		AT2G23320	cluster3		AT3G01830	cluster4		AT3G18830	cluster5
AT5G07220	cluster1		AT4G34135	cluster2		AT3G25600	cluster3		AT5G05410	cluster4		AT3G50970	cluster5
AT2G30550	cluster1		AT4G33540	cluster2		AT1G24147	cluster3		AT3G47570	cluster4		AT2G16700	cluster5
AT2G47490	cluster1		AT1G74210	cluster2		AT5G54490	cluster3		AT5G48380	cluster4		AT1G53920	cluster5
AT1G26690	cluster1		AT5G44575	cluster2		AT1G73805	cluster3		AT1G27770	cluster4		AT1G08800	cluster5
AT3G22845	cluster1		AT2G25000	cluster2		AT2G19710	cluster3		AT3G11820	cluster4		AT1G57630	cluster5
AT3G59660	cluster1		AT1G76520	cluster2		AT5G05190	cluster3		AT3G10720	cluster4		AT4G21400	cluster5
AT3G54950	cluster1		AT1G51890	cluster2		AT2G28400	cluster3		AT5G19240	cluster4		AT3G60540	cluster5
AT1G62300	cluster1		AT2G36970	cluster2		AT1G67470	cluster3		AT2G25735	cluster4		AT1G67850	cluster5
AT4G34131	cluster1		AT1G04990	cluster2		AT5G41750	cluster3		AT3G09830	cluster4		AT1G25370	cluster5
AT1G69870	cluster1		AT4G15530	cluster2		AT3G52400	cluster3		AT4G17230	cluster4		AT5G10830	cluster5
AT4G23050	cluster1		AT5G22300	cluster2		AT2G36220	cluster3		AT5G08240	cluster4		AT1G76680	cluster5
AT1G01010	cluster1		AT1G21520	cluster2		AT1G42990	cluster3		AT4G17615	cluster4		AT5G27760	cluster5
AT4G19700	cluster1		AT1G26420	cluster2		AT3G28340	cluster3		AT1G65486	cluster4		AT2G20630	cluster5
AT3G13790	cluster1		AT4G32940	cluster2		AT3G46090	cluster3		AT2G37940	cluster4		AT4G16760	cluster5
AT2G21620	cluster1		AT4G23140	cluster2		AT5G66210	cluster3		AT1G74440	cluster4		AT5G49680	cluster5
AT5G01850	cluster1		AT1G76930	cluster2		AT3G50950	cluster3		AT1G07000	cluster4		AT5G57035	cluster5
AT3G05660	cluster1		AT4G12490	cluster2		AT3G52800	cluster3		AT1G10470	cluster4		AT4G37530	cluster5
AT5G26340	cluster1		AT1G67810	cluster2		AT1G29690	cluster3		AT5G03360	cluster4		AT5G17910	cluster5
AT4G03410	cluster1		AT4G27260	cluster2		AT3G05200	cluster3		AT3G06070	cluster4		AT3G48570	cluster5
AT1G26770	cluster1		AT4G23260	cluster2		AT4G34150	cluster3		AT3G48090	cluster4		AT1G65840	cluster5
AT4G29210	cluster1		AT5G09470	cluster2		AT5G45110	cluster3		AT4G05050	cluster4		AT2G17720	cluster5
AT3G55130	cluster1		AT5G10760	cluster2		AT2G05940	cluster3		AT3G19010	cluster4		AT3G13320	cluster5
AT1G77450	cluster1		AT3G13437	cluster2		AT5G39785	cluster3		AT2G41835	cluster4		AT3G63380	cluster5
AT3G59700	cluster1		AT3G47420	cluster2		AT4G23810	cluster3		AT4G36500	cluster4		AT2G16720	cluster5
AT1G07630	cluster1		AT4G20170	cluster2		AT3G52430	cluster3		AT2G42760	cluster4		AT1G30320	cluster5
AT3G11900	cluster1		AT2G33170	cluster2		AT2G17040	cluster3		AT4G18010	cluster4		AT2G29460	cluster5
AT5G09620	cluster1		AT1G54120	cluster2		AT5G39030	cluster3		AT1G19020	cluster4		AT4G05020	cluster5
AT2G39050	cluster1		AT5G05090	cluster2		AT1G53170	cluster3		AT3G08720	cluster4		AT4G18140	cluster5
AT1G63840	cluster1		AT1G49750	cluster2		AT3G15760	cluster3		AT4G03450	cluster4		AT1G12760	cluster5
AT3G10500	cluster1		AT1G29240	cluster2		AT1G72910	cluster3		AT3G22160	cluster4		AT5G24430	cluster5
AT1G21900	cluster1		AT1G66980	cluster2		AT3G46600	cluster3		AT1G34750	cluster4		AT3G02150	cluster5
AT5G17990	cluster1		AT1G13080	cluster2		AT5G61600	cluster3		AT3G23250	cluster4		AT5G62070	cluster5
AT4G04020	cluster1		AT3G55450	cluster2		AT3G56710	cluster3		AT2G45680	cluster4		AT1G74360	cluster5
AT5G13490	cluster1		AT1G75100	cluster2		AT1G18570	cluster3		AT5G61210	cluster4		AT4G08180	cluster5
AT4G23600	cluster1		AT1G05560	cluster2		AT4G17250	cluster3		AT1G19180	cluster4		AT1G14670	cluster5
AT3G20370	cluster1		AT3G26280	cluster2		AT4G18880	cluster3		AT1G71697	cluster4		AT2G40950	cluster5
AT3G54960	cluster1		AT5G47560	cluster2		AT3G12830	cluster3		AT4G18950	cluster4		AT5G54110	cluster5
AT2G45570	cluster1		AT4G23980	cluster2		AT5G27420	cluster3		AT3G10985	cluster4		AT3G59880	cluster5
AT4G21120	cluster1		AT2G32530	cluster2		AT4G36550	cluster3		AT3G20410	cluster4		AT3G52470	cluster5
AT4G15610	cluster1		AT4G15550	cluster2		AT4G23180	cluster3		AT3G07040	cluster4		AT1G09932	cluster5
AT2G46940	cluster1		AT5G64770	cluster2		AT3G45640	cluster3		AT4G09570	cluster4		AT2G34500	cluster5
AT2G16595	cluster1		AT4G34630	cluster2		AT4G11000	cluster3		AT2G41100	cluster4		AT3G61630	cluster5
AT3G59760	cluster1		AT2G31750	cluster2		AT4G27280	cluster3		AT4G02380	cluster4		AT3G48520	cluster5
AT4G08870	cluster1		AT3G18490	cluster2		AT1G16110	cluster3		AT1G31540	cluster4		AT1G51620	cluster5
AT3G11340	cluster1		AT2G31390	cluster2		AT1G17147	cluster3		AT3G10640	cluster4		AT5G52570	cluster5
AT3G13310	cluster1		AT5G52450	cluster2		AT5G67450	cluster3		AT3G60420	cluster4		AT5G27060	cluster5
AT1G62790	cluster1		AT5G38530	cluster2		AT2G26190	cluster3		AT1G59870	cluster4		AT1G30000	cluster5
AT1G02920	cluster1		AT5G36160	cluster2		AT1G70740	cluster3		AT1G67920	cluster4		AT5G57910	cluster5
AT2G43570	cluster1		AT3G03470	cluster2		AT4G25940	cluster3		AT1G34420	cluster4		AT2G41410	cluster5
AT5G20960	cluster1		AT1G54575	cluster2		AT1G33720	cluster3		AT5G44568	cluster4		AT4G12020	cluster5
AT3G04000	cluster1		AT2G35060	cluster2		AT2G27920	cluster3		AT4G15975	cluster4		AT1G16500	cluster5
AT1G54100	cluster1		AT5G46050	cluster2		AT5G62630	cluster3		AT3G25882	cluster4		AT5G55930	cluster5
AT3G44310	cluster1		AT5G02680	cluster2		AT1G08900	cluster3		AT3G15540	cluster4		AT1G02220	cluster5
AT1G55920	cluster1		AT4G27270	cluster2		AT3G26230	cluster3		AT5G54860	cluster4		AT1G10410	cluster5
AT3G46280	cluster1		AT5G49555	cluster2		AT3G23010	cluster3		AT5G16170	cluster4		AT5G03210	cluster5
AT1G17180	cluster1		AT5G55460	cluster2		AT4G11300	cluster3		AT2G47730	cluster4		AT2G17500	cluster5
AT5G19550	cluster1		AT2G28940	cluster2		AT1G70530	cluster3		AT2G11520	cluster4		AT3G28210	cluster5
AT1G51850	cluster1		AT1G25275	cluster2		AT2G15880	cluster3		AT4G23010	cluster4		AT5G54700	cluster5
AT5G53420	cluster1		AT1G24148	cluster2		AT4G15760	cluster3		AT5G50430	cluster4		AT1G20980	cluster5
AT5G36220	cluster1		AT1G21000	cluster2		AT1G35710	cluster3		AT3G57330	cluster4		AT1G63350	cluster5
AT1G21050	cluster1		AT5G10560	cluster2		AT2G20960	cluster3		AT1G61250	cluster4		AT3G51660	cluster5
AT3G51430	cluster1		AT2G23200	cluster2		AT1G37130	cluster3		AT1G21080	cluster4		AT2G17290	cluster5
AT2G45210	cluster1		AT1G74170	cluster2		AT3G51340	cluster3		AT3G22260	cluster4		AT1G35350	cluster5
AT5G56250	cluster1		AT5G41000	cluster2		AT1G19960	cluster3		AT1G35230	cluster4		AT2G46370	cluster5
AT4G26940	cluster1		AT4G25800	cluster2		AT4G19660	cluster3		AT3G03000	cluster4		AT5G13160	cluster5
AT4G37990	cluster1		AT1G66970	cluster2		AT1G16260	cluster3		AT2G20370	cluster4		AT4G01010	cluster5
AT1G52200	cluster1		AT4G16890	cluster2		AT4G33620	cluster3		AT5G52640	cluster4		AT2G36380	cluster5
AT5G48540	cluster1		AT1G65800	cluster2		AT4G12010	cluster3		AT3G12580	cluster4		AT5G20480	cluster5
AT5G10740	cluster1		AT4G11530	cluster2		AT1G63740	cluster3		AT1G07020	cluster4		AT1G03740	cluster5
AT3G49120	cluster1		AT3G20420	cluster2		AT4G11900	cluster3		AT3G14200	cluster4		AT2G41880	cluster5
AT1G02360	cluster1		AT1G66910	cluster2		AT5G36930	cluster3		AT4G15070	cluster4		AT5G47730	cluster5
AT2G47000	cluster1		AT5G10600	cluster2		AT3G51750	cluster3		AT4G23570	cluster4		AT1G65520	cluster5
AT1G75170	cluster1		AT3G26180	cluster2		AT3G47010	cluster3		AT2G45010	cluster4		AT5G62180	cluster5
AT3G02360	cluster1		AT5G65210	cluster2		AT4G09460	cluster3		AT5G54940	cluster4		AT3G10380	cluster5
AT3G03440	cluster1		AT3G26220	cluster2		AT2G40750	cluster3		AT1G51270	cluster4		AT5G24810	cluster5
AT5G17380	cluster1		AT1G11310	cluster2		AT5G41880	cluster3		AT1G70690	cluster4		AT2G17520	cluster5
AT3G60160	cluster1		AT3G60190	cluster2		AT5G52910	cluster3		AT2G31865	cluster4		AT5G48657	cluster5
AT4G26080	cluster1		AT5G40910	cluster2		AT5G13060	cluster3		AT1G03370	cluster4		AT3G50910	cluster5
AT3G21295	cluster1		AT1G69490	cluster2		AT3G48490	cluster3		AT5G41180	cluster4		AT1G73030	cluster5
AT3G29034	cluster1		AT1G12220	cluster2		AT4G30860	cluster3		AT1G52290	cluster4		AT5G61010	cluster5
AT2G33480	cluster1		AT1G21680	cluster2		AT1G26840	cluster3		AT3G03020	cluster4		AT5G43900	cluster5
AT4G33565	cluster1		AT5G17880	cluster2		AT3G27640	cluster3		AT4G11850	cluster4		AT2G20770	cluster5
AT5G35370	cluster1		AT1G28260	cluster2					AT4G17895	cluster4		AT1G17290	cluster5
AT2G01670	cluster1		AT4G34138	cluster2					AT1G61140	cluster4		AT4G16680	cluster5
			AT3G29240	cluster2					AT4G21700	cluster4		AT3G51450	cluster5
			AT5G64780	cluster2					AT2G33120	cluster4		AT5G67210	cluster5
			AT5G65110	cluster2					AT2G41110	cluster4		AT3G50480	cluster5
			AT5G11250	cluster2					AT3G45040	cluster4		AT5G42570	cluster5
			AT5G38990	cluster2					AT1G17420	cluster4		AT2G38960	cluster5
			AT5G07860	cluster2					AT1G69840	cluster4		AT1G10865	cluster5
			AT3G25020	cluster2					AT2G06050	cluster4		AT3G51890	cluster5
			AT5G08380	cluster2					AT2G13790	cluster4		AT4G15233	cluster5
			AT2G42890	cluster2					AT3G60260	cluster4		AT5G23510	cluster5
			AT1G70250	cluster2					AT5G63370	cluster4		AT5G08160	cluster5
			AT3G45290	cluster2					AT4G23470	cluster4		AT1G43160	cluster5
			AT1G14790	cluster2					AT1G70700	cluster4		AT1G61640	cluster5
			AT5G01990	cluster2					AT1G51760	cluster4		AT1G45145	cluster5
			AT2G36800	cluster2					AT2G17840	cluster4		AT2G24850	cluster5
			AT2G04690	cluster2					AT3G44190	cluster4		AT1G19670	cluster5
			AT5G38980	cluster2					AT5G06750	cluster4		AT1G17500	cluster5
			AT1G70160	cluster2					AT3G56800	cluster4		AT4G19180	cluster5
			AT1G66200	cluster2					AT1G18210	cluster4		AT1G26270	cluster5
			AT3G02040	cluster2					AT1G72280	cluster4		AT5G46330	cluster5
			AT3G43800	cluster2					AT5G44070	cluster4		AT3G25780	cluster5
			AT5G48180	cluster2					AT1G79380	cluster4		AT4G29740	cluster5
			AT4G28270	cluster2					AT5G46500	cluster4		AT5G04020	cluster5
			AT5G07820	cluster2					AT1G17340	cluster4		AT5G08760	cluster5
			AT3G48310	cluster2					AT3G54150	cluster4		AT2G20142	cluster5
			AT1G68585	cluster2					AT1G76970	cluster4		AT4G30600	cluster5
			AT1G47128	cluster2					AT4G23220	cluster4		AT2G43320	cluster5
			AT3G19400	cluster2					AT2G16870	cluster4		AT5G25440	cluster5
			AT3G12950	cluster2					AT5G07070	cluster4		AT2G30250	cluster5
			AT5G40670	cluster2					AT4G29950	cluster4		AT3G44860	cluster5
			AT3G51730	cluster2					AT5G57550	cluster4
			AT5G35970	cluster2					AT4G15260	cluster4
			AT4G02050	cluster2					AT3G01290	cluster4
			AT5G15860	cluster2					AT1G61890	cluster4
			AT5G25040	cluster2					AT1G20510	cluster4
			AT1G74680	cluster2					AT4G14365	cluster4
			AT3G14660	cluster2					AT5G22630	cluster4
			AT2G21970	cluster2					AT3G07195	cluster4
			AT4G13810	cluster2					AT4G35985	cluster4
			AT1G55850	cluster2					AT2G21500	cluster4
			AT4G02420	cluster2					AT2G27690	cluster4
			AT4G16190	cluster2					AT2G26150	cluster4
			AT1G52870	cluster2					AT4G31800	cluster4
			AT5G40720	cluster2					AT3G22275	cluster4
			AT5G19860	cluster2					AT3G24500	cluster4
			AT4G21990	cluster2					AT2G20560	cluster4
									AT1G07400	cluster4
									AT5G48570	cluster4
									AT5G12020	cluster4
									AT2G29500	cluster4
									AT2G32680	cluster4
									AT1G43910	cluster4
									AT1G66880	cluster4
									AT1G17430	cluster4
									AT1G56660	cluster4
									AT2G34600	cluster4
									AT5G56980	cluster4
									AT1G28480	cluster4
									AT3G50260	cluster4
									AT3G16030	cluster4
									AT3G51920	cluster4
									AT5G39580	cluster4
									AT1G14130	cluster4
									AT3G07580	cluster4
									AT4G22580	cluster4

## Sheet: SA Down
SA Down-regulated genes
AT3G19050	cluster1		AT3G03130	cluster2		AT5G56490	cluster3		AT3G06880	cluster4		AT4G38380	cluster5
AT1G02350	cluster1		AT3G51280	cluster2		AT4G35100	cluster3		AT5G64310	cluster4		AT3G23830	cluster5
AT1G28290	cluster1		AT2G26760	cluster2		AT1G27460	cluster3		AT1G75240	cluster4		AT5G58370	cluster5
AT4G18670	cluster1		AT4G15830	cluster2		AT5G23860	cluster3		AT2G14890	cluster4		AT2G43110	cluster5
AT3G20670	cluster1		AT1G72250	cluster2		AT2G23130	cluster3		AT3G14870	cluster4		AT5G27120	cluster5
AT1G02640	cluster1		AT2G46640	cluster2		AT1G15570	cluster3		AT5G64850	cluster4		AT1G56110	cluster5
AT3G02120	cluster1		AT5G58310	cluster2		AT3G51870	cluster3		AT2G45820	cluster4		AT3G07050	cluster5
AT4G02290	cluster1		AT5G10180	cluster2		AT4G08950	cluster3		AT1G18710	cluster4		AT3G18600	cluster5
AT1G60950	cluster1		AT2G20590	cluster2		AT4G37240	cluster3		AT4G38400	cluster4		AT1G48920	cluster5
AT5G47500	cluster1		AT5G07810	cluster2		AT1G22330	cluster3		AT2G37025	cluster4		AT3G57150	cluster5
AT1G50490	cluster1		AT3G51720	cluster2		AT1G03870	cluster3		AT2G41990	cluster4		AT4G26600	cluster5
AT1G09450	cluster1		AT3G04290	cluster2		AT2G47440	cluster3		AT5G15350	cluster4		AT3G44750	cluster5
AT2G42110	cluster1		AT3G08770	cluster2		AT3G26520	cluster3		AT2G28305	cluster4		AT5G52470	cluster5
AT4G31840	cluster1		AT2G41290	cluster2		AT4G25990	cluster3		AT2G22890	cluster4		AT2G19670	cluster5
AT4G35420	cluster1		AT2G15830	cluster2		AT4G26230	cluster3		AT4G29610	cluster4		AT3G56070	cluster5
AT2G36200	cluster1		AT2G38995	cluster2		AT2G20450	cluster3		AT5G56580	cluster4		AT1G08610	cluster5
AT5G13840	cluster1		AT5G06270	cluster2		AT4G31700	cluster3		AT1G77060	cluster4		AT3G06530	cluster5
AT1G80370	cluster1		AT3G20100	cluster2		AT1G23410	cluster3		AT1G08920	cluster4		AT3G11964	cluster5
AT2G07170	cluster1		AT3G62750	cluster2		AT3G21300	cluster3		AT1G12240	cluster4		AT2G20490	cluster5
AT5G39550	cluster1		AT2G38460	cluster2		AT4G31290	cluster3		AT4G34260	cluster4		AT5G20160	cluster5
AT5G66750	cluster1		AT2G21050	cluster2		AT1G23000	cluster3		AT4G07960	cluster4		AT1G03360	cluster5
AT2G32590	cluster1		AT3G53530	cluster2		AT1G69040	cluster3		AT4G35730	cluster4		AT1G72040	cluster5
AT5G01630	cluster1		AT2G43360	cluster2		AT3G13180	cluster3		AT1G20030	cluster4		AT3G14900	cluster5
AT1G76310	cluster1		AT2G40820	cluster2		AT2G01890	cluster3		AT5G11740	cluster4		AT4G04830	cluster5
AT3G02640	cluster1		AT5G01015	cluster2		AT2G37470	cluster3		AT5G55120	cluster4		AT5G60690	cluster5
AT1G63100	cluster1		AT3G23760	cluster2		AT5G63160	cluster3		AT1G55330	cluster4		AT1G09900	cluster5
AT2G25060	cluster1		AT5G65730	cluster2		AT1G27210	cluster3		AT2G12400	cluster4		AT3G61430	cluster5
AT1G20930	cluster1		AT1G24020	cluster2		AT1G74670	cluster3		AT4G27720	cluster4		AT4G16590	cluster5
AT4G33260	cluster1		AT5G07690	cluster2		AT1G10930	cluster3		AT1G64760	cluster4		AT5G26220	cluster5
AT4G33270	cluster1		AT4G22130	cluster2		AT1G73620	cluster3		AT1G75960	cluster4		AT3G09540	cluster5
AT1G76540	cluster1		AT5G53486	cluster2		AT5G15780	cluster3		AT1G54050	cluster4		AT5G02590	cluster5
AT5G06150	cluster1		AT2G38530	cluster2		AT3G53460	cluster3		AT3G51930	cluster4		AT3G55760	cluster5
AT4G01730	cluster1		AT5G14200	cluster2		AT1G64640	cluster3		AT5G03120	cluster4		AT2G35860	cluster5
AT3G12870	cluster1		AT1G16400	cluster2		AT4G27440	cluster3		AT2G33570	cluster4		AT3G54990	cluster5
AT3G11520	cluster1		AT4G12030	cluster2		AT5G15530	cluster3		AT4G37450	cluster4		AT4G01080	cluster5
AT1G20610	cluster1		AT4G36220	cluster2		AT5G18570	cluster3		AT5G16190	cluster4		AT5G23530	cluster5
AT3G58650	cluster1		AT2G34490	cluster2		AT4G20130	cluster3		AT4G28190	cluster4		AT5G51460	cluster5
AT3G23890	cluster1		AT3G57780	cluster2		AT1G02280	cluster3		AT4G11140	cluster4		AT5G48880	cluster5
AT3G57860	cluster1		AT3G63200	cluster2		AT3G04260	cluster3		AT3G23730	cluster4		AT5G58160	cluster5
AT1G50240	cluster1		AT1G30530	cluster2		AT2G42380	cluster3		AT5G65390	cluster4		AT1G25510	cluster5
AT4G21820	cluster1		AT5G41900	cluster2		AT2G41340	cluster3		AT1G78170	cluster4		AT4G15440	cluster5
AT1G02730	cluster1		AT4G36240	cluster2		AT5G45680	cluster3		AT5G02230	cluster4		AT2G38870	cluster5
AT1G26540	cluster1		AT1G18870	cluster2		AT5G22340	cluster3		AT4G24830	cluster4		AT1G59740	cluster5
AT5G18700	cluster1		AT5G07700	cluster2		AT2G44640	cluster3		AT1G64380	cluster4		AT5G24770	cluster5
AT3G07540	cluster1		AT1G68600	cluster2		AT3G48500	cluster3		AT2G43530	cluster4		AT3G61920	cluster5
AT2G43800	cluster1		AT4G08685	cluster2		AT3G17170	cluster3		AT3G12145	cluster4		AT5G17460	cluster5
AT3G18850	cluster1		AT1G78020	cluster2		AT5G10920	cluster3		AT3G48460	cluster4		AT5G19730	cluster5
AT3G06130	cluster1		AT2G22170	cluster2		AT2G33370	cluster3		AT3G05890	cluster4		AT1G25320	cluster5
AT5G35790	cluster1		AT2G28900	cluster2		AT4G13170	cluster3		AT2G37180	cluster4		AT4G04610	cluster5
AT2G38120	cluster1		AT1G70270	cluster2		AT3G12930	cluster3		AT5G38120	cluster4		AT5G53210	cluster5
AT3G62390	cluster1		AT3G05400	cluster2		AT4G16390	cluster3		AT4G27560	cluster4		AT1G10370	cluster5
AT1G67590	cluster1		AT4G34980	cluster2		AT3G59040	cluster3		AT5G46600	cluster4		AT2G46650	cluster5
AT5G05890	cluster1		AT1G65060	cluster2		AT5G11270	cluster3		AT4G15920	cluster4		AT4G13410	cluster5
AT5G10530	cluster1		AT5G13930	cluster2		AT3G56020	cluster3		AT5G28300	cluster4		AT1G52000	cluster5
AT1G55960	cluster1		AT5G05270	cluster2		AT5G20130	cluster3		AT5G27930	cluster4		AT5G24420	cluster5
AT4G26520	cluster1		AT1G45191	cluster2		AT3G52170	cluster3		AT4G19120	cluster4		AT1G76790	cluster5
AT1G12090	cluster1		AT5G17220	cluster2		AT3G03630	cluster3		AT4G29700	cluster4		AT4G17470	cluster5
AT2G47930	cluster1		AT5G54060	cluster2		AT2G33430	cluster3		AT2G40435	cluster4		AT3G54400	cluster5
AT4G34160	cluster1		AT3G29590	cluster2		AT3G06730	cluster3		AT5G64570	cluster4		AT2G43550	cluster5
AT3G51740	cluster1		AT4G22880	cluster2		AT2G39140	cluster3		AT2G19780	cluster4		AT1G19570	cluster5
AT2G47500	cluster1		AT4G14090	cluster2		AT3G45030	cluster3		AT5G13400	cluster4		AT2G23560	cluster5
AT4G17030	cluster1		AT5G42800	cluster2		AT5G40890	cluster3		AT5G02940	cluster4		AT1G65890	cluster5
AT3G14150	cluster1		AT5G19740	cluster2		AT5G48480	cluster3		AT1G29670	cluster4		AT4G15210	cluster5
AT2G01590	cluster1		AT3G05190	cluster2		AT4G38680	cluster3		AT2G43535	cluster4		AT4G11320	cluster5
AT4G03205	cluster1		AT5G03995	cluster2		AT1G49650	cluster3		AT1G11545	cluster4		AT5G24780	cluster5
AT1G50732	cluster1		AT2G36570	cluster2		AT2G14880	cluster3		AT5G60890	cluster4		AT5G23820	cluster5
AT1G80050	cluster1		AT3G17950	cluster2		AT1G15930	cluster3		AT5G64620	cluster4		AT2G36830	cluster5
AT5G42240	cluster1		AT5G20935	cluster2		AT1G52300	cluster3		AT3G02510	cluster4		AT1G18590	cluster5
AT1G18650	cluster1		AT2G42570	cluster2		AT2G41840	cluster3		AT2G38750	cluster4		AT1G52410	cluster5
AT3G55630	cluster1		AT4G28250	cluster2		AT5G61170	cluster3		AT1G27950	cluster4		AT1G54020	cluster5
AT2G04790	cluster1		AT2G45830	cluster2		AT4G17390	cluster3		AT2G20635	cluster4		AT2G39330	cluster5
AT5G56530	cluster1		AT4G35300	cluster2		AT3G07110	cluster3		AT5G62360	cluster4		AT1G52030	cluster5
AT1G19340	cluster1		AT3G63450	cluster2		AT2G28000	cluster3		AT5G44050	cluster4		AT3G48350	cluster5
AT2G22650	cluster1		AT4G10120	cluster2		AT3G11510	cluster3		AT5G62350	cluster4		AT5G08000	cluster5
AT3G07200	cluster1		AT3G28080	cluster2		AT5G07090	cluster3		AT2G36590	cluster4		AT1G52400	cluster5
AT1G19150	cluster1		AT5G21100	cluster2		AT5G16130	cluster3		AT5G50370	cluster4		AT1G54010	cluster5
AT4G12830	cluster1		AT5G18590	cluster2		AT1G57660	cluster3		AT5G55180	cluster4		AT3G16470	cluster5
AT4G00380	cluster1		AT4G32980	cluster2		AT5G60670	cluster3		AT4G21850	cluster4		AT3G28220	cluster5
AT3G45160	cluster1		AT1G49010	cluster2		AT1G01100	cluster3		AT5G62430	cluster4		AT1G79150	cluster5
AT4G15910	cluster1		AT3G52920	cluster2		AT5G47700	cluster3		AT1G29980	cluster4		AT5G39840	cluster5
AT3G48190	cluster1		AT3G47430	cluster2		AT3G28900	cluster3		AT4G27730	cluster4		AT1G24070	cluster5
AT1G76720	cluster1		AT5G62140	cluster2		AT5G23740	cluster3		AT4G25260	cluster4		AT4G09510	cluster5
AT4G19100	cluster1		AT2G21320	cluster2		AT2G25210	cluster3		AT1G60270	cluster4		AT4G36360	cluster5
AT1G23940	cluster1		AT5G17700	cluster2		AT4G36130	cluster3		AT1G51090	cluster4		AT1G52040	cluster5
AT2G22980	cluster1		AT1G45201	cluster2		AT5G23310	cluster3		AT5G61810	cluster4		AT1G72500	cluster5
AT3G18900	cluster1		AT1G75710	cluster2		AT5G11450	cluster3		AT3G05800	cluster4		AT3G03780	cluster5
AT5G14740	cluster1		AT5G61290	cluster2		AT4G24750	cluster3		AT1G64200	cluster4		AT3G30180	cluster5
AT3G27690	cluster1		AT1G06550	cluster2		AT1G55490	cluster3		AT3G13520	cluster4		AT1G79630	cluster5
AT5G24490	cluster1		AT1G53070	cluster2		AT4G34290	cluster3		AT2G29550	cluster4		AT3G20640	cluster5
AT5G45040	cluster1		AT5G61420	cluster2		AT3G27180	cluster3		AT4G16140	cluster4		AT2G36870	cluster5
AT1G01620	cluster1		AT1G62560	cluster2		AT2G44040	cluster3		AT2G40460	cluster4		AT5G56860	cluster5
AT2G42170	cluster1		AT4G13770	cluster2		AT2G42840	cluster3		AT4G13370	cluster4
AT1G22550	cluster1		AT5G51850	cluster2		AT3G62930	cluster3		AT5G66740	cluster4
AT2G29890	cluster1		AT4G15620	cluster2		AT5G14920	cluster3		AT1G75310	cluster4
AT4G32570	cluster1		AT1G78370	cluster2		AT2G10940	cluster3		AT5G58900	cluster4
AT3G18960	cluster1		AT2G22240	cluster2		AT3G53680	cluster3		AT5G01075	cluster4
AT4G11211	cluster1		AT3G19710	cluster2		AT2G34510	cluster3		AT3G49670	cluster4
AT3G52720	cluster1		AT1G32900	cluster2		AT1G06360	cluster3		AT3G60290	cluster4
AT2G27385	cluster1		AT3G44970	cluster2		AT5G50740	cluster3		AT4G16141	cluster4
AT1G73090	cluster1		AT5G08640	cluster2		AT4G01310	cluster3		AT5G15510	cluster4
AT1G15180	cluster1		AT1G11700	cluster2		AT1G48350	cluster3		AT5G10390	cluster4
AT5G62710	cluster1		AT2G23000	cluster2		AT4G17560	cluster3
AT4G33660	cluster1		AT4G17770	cluster2		AT1G07320	cluster3
AT5G57170	cluster1		AT3G02020	cluster2		AT3G52150	cluster3
AT1G12244	cluster1		AT2G43100	cluster2		AT5G58250	cluster3
AT1G28100	cluster1		AT5G23010	cluster2		AT3G16240	cluster3
AT5G54980	cluster1		AT4G21960	cluster2		AT5G20740	cluster3
AT1G08980	cluster1		AT1G14350	cluster2		AT2G25840	cluster3
AT5G65410	cluster1		AT1G73360	cluster2		AT3G18680	cluster3
AT4G35440	cluster1		AT5G23270	cluster2		AT2G24060	cluster3
AT3G06160	cluster1		AT1G70985	cluster2		AT3G56090	cluster3
AT4G29020	cluster1		AT5G53880	cluster2		AT1G50590	cluster3
AT4G00755	cluster1		AT1G10657	cluster2		AT5G02160	cluster3
AT2G29310	cluster1		AT1G12020	cluster2		AT1G29070	cluster3
AT1G68238	cluster1		AT5G37260	cluster2		AT4G18970	cluster3
AT3G46490	cluster1		AT1G14720	cluster2		AT3G08920	cluster3
AT2G47750	cluster1		AT3G22760	cluster2		AT5G45670	cluster3
AT1G13650	cluster1		AT4G24670	cluster2		AT3G45930	cluster3
AT4G01580	cluster1		AT5G13870	cluster2		AT5G59870	cluster3
AT5G27390	cluster1		AT1G65370	cluster2		AT2G39850	cluster3
AT4G14770	cluster1		AT2G45960	cluster2		AT3G54560	cluster3
AT1G30520	cluster1		AT4G23740	cluster2		AT1G57820	cluster3
AT5G52100	cluster1		AT3G15570	cluster2		AT3G17680	cluster3
AT2G42900	cluster1		AT3G57830	cluster2		AT1G07780	cluster3
AT5G61440	cluster1		AT1G70280	cluster2		AT1G48460	cluster3
AT4G34250	cluster1		AT5G49390	cluster2		AT5G08610	cluster3
AT1G10640	cluster1		AT3G53700	cluster2		AT3G54090	cluster3
AT3G48360	cluster1		AT5G45650	cluster2		AT1G69200	cluster3
AT1G75190	cluster1		AT5G43810	cluster2		AT3G17830	cluster3
AT2G39870	cluster1		AT5G02860	cluster2		AT2G35040	cluster3
AT2G15090	cluster1		AT1G15290	cluster2		AT2G24120	cluster3
AT5G38430	cluster1		AT4G32710	cluster2		AT5G55510	cluster3
AT1G25230	cluster1		AT4G38660	cluster2		AT2G37600	cluster3
AT1G09750	cluster1		AT2G34710	cluster2		AT1G27400	cluster3
AT3G53800	cluster1		AT3G20820	cluster2		AT2G37270	cluster3
AT4G21650	cluster1		AT3G52840	cluster2		AT2G32060	cluster3
AT4G30720	cluster1		AT5G59350	cluster2		AT5G45775	cluster3
AT4G26370	cluster1		AT3G17640	cluster2		AT3G18130	cluster3
AT3G03710	cluster1		AT2G36350	cluster2		AT3G16080	cluster3
AT5G63420	cluster1		AT2G42300	cluster2		AT3G48930	cluster3
AT1G79460	cluster1		AT1G62330	cluster2		AT3G05560	cluster3
AT2G02100	cluster1		AT2G18940	cluster2		AT1G72370	cluster3
AT2G31150	cluster1		AT1G03270	cluster2		AT2G37190	cluster3
AT1G75120	cluster1		AT3G48200	cluster2		AT2G27710	cluster3
AT3G60390	cluster1		AT5G19090	cluster2		AT3G05590	cluster3
AT4G06534	cluster1		AT4G14200	cluster2		AT5G27850	cluster3
AT2G03750	cluster1		AT1G78995	cluster2		AT4G18100	cluster3
AT2G17300	cluster1		AT1G66130	cluster2		AT4G10480	cluster3
AT3G18800	cluster1		AT2G45560	cluster2		AT4G25890	cluster3
AT1G02110	cluster1		AT4G02630	cluster2		AT3G10610	cluster3
AT5G48360	cluster1		AT1G28670	cluster2		AT1G49760	cluster3
AT1G14440	cluster1		AT4G12980	cluster2		AT3G61100	cluster3
AT5G26850	cluster1		AT5G23920	cluster2		AT1G25260	cluster3
AT5G14610	cluster1		AT2G45850	cluster2
AT1G12860	cluster1		AT3G28130	cluster2
AT5G12900	cluster1		AT5G56590	cluster2
AT1G01320	cluster1		AT4G38430	cluster2
AT2G04270	cluster1		AT2G05790	cluster2
AT4G24790	cluster1		AT5G12440	cluster2
AT1G68400	cluster1		AT2G33860	cluster2
AT2G20210	cluster1		AT1G31650	cluster2
AT1G63470	cluster1		AT5G25590	cluster2
AT2G27040	cluster1		AT3G13510	cluster2
AT4G25700	cluster1		AT5G52190	cluster2
AT5G04810	cluster1		AT2G35960	cluster2
AT5G13140	cluster1		AT3G54600	cluster2
AT1G68890	cluster1		AT5G52420	cluster2
AT4G20430	cluster1		AT4G12310	cluster2
AT2G41720	cluster1		AT3G20260	cluster2
AT5G40150	cluster1		AT5G11550	cluster2
AT4G28080	cluster1		AT5G37020	cluster2
AT3G19180	cluster1		AT3G49650	cluster2
AT4G14103	cluster1		AT1G52150	cluster2
AT1G74850	cluster1		AT5G58140	cluster2
AT3G06770	cluster1		AT4G39510	cluster2
AT1G60590	cluster1		AT5G24850	cluster2
AT4G24660	cluster1		AT1G72810	cluster2
AT3G18390	cluster1		AT4G36180	cluster2
AT4G20940	cluster1		AT1G71830	cluster2
AT2G47910	cluster1		AT1G23205	cluster2
AT4G04330	cluster1		AT4G29240	cluster2
AT2G16850	cluster1		AT1G47580	cluster2
AT4G29360	cluster1		AT1G26761	cluster2
AT1G20010	cluster1		AT1G78180	cluster2
AT1G17850	cluster1		AT2G42290	cluster2
AT4G34900	cluster1		AT1G20870	cluster2
AT1G66820	cluster1		AT3G20680	cluster2
AT1G56720	cluster1		AT5G26790	cluster2
AT5G25475	cluster1		AT2G01760	cluster2
AT2G34170	cluster1		AT1G31920	cluster2
AT5G67260	cluster1		AT2G45340	cluster2
AT5G65010	cluster1		AT4G15810	cluster2
AT1G32540	cluster1		AT4G37080	cluster2
AT4G30020	cluster1		AT5G55740	cluster2
AT4G19160	cluster1		AT5G60210	cluster2
AT1G49490	cluster1		AT1G09710	cluster2
AT2G34060	cluster1		AT2G37380	cluster2
AT1G53800	cluster1		AT1G64450	cluster2
AT5G22640	cluster1		AT2G37450	cluster2
AT4G38160	cluster1		AT2G46710	cluster2
AT1G04520	cluster1		AT1G45230	cluster2
AT1G49510	cluster1		AT5G66520	cluster2
AT4G02510	cluster1		AT4G21190	cluster2
AT5G07900	cluster1		AT1G55370	cluster2
AT1G15000	cluster1		AT2G01918	cluster2
AT2G24762	cluster1		AT2G36990	cluster2
AT2G34620	cluster1		AT3G14980	cluster2
AT1G28330	cluster1		AT1G11130	cluster2
AT4G04630	cluster1		AT2G37790	cluster2
AT4G17810	cluster1		AT1G10910	cluster2
AT2G29290	cluster1		AT5G06670	cluster2
AT3G09580	cluster1		AT4G26760	cluster2
AT4G21270	cluster1		AT1G67040	cluster2
AT1G44800	cluster1		AT2G37080	cluster2
AT4G26530	cluster1		AT5G56850	cluster2
AT1G19350	cluster1		AT5G39210	cluster2
AT3G23805	cluster1		AT1G14700	cluster2
AT4G38470	cluster1		AT5G11580	cluster2
AT1G06080	cluster1		AT5G13290	cluster2
AT1G79700	cluster1		AT4G24810	cluster2
AT3G57040	cluster1		AT5G10080	cluster2
AT5G48490	cluster1		AT5G35750	cluster2
AT3G15450	cluster1		AT5G63780	cluster2
AT2G20670	cluster1		AT3G22150	cluster2
AT3G51290	cluster1		AT1G49430	cluster2
AT1G68190	cluster1		AT1G33170	cluster2
AT3G09780	cluster1		AT4G11990	cluster2
AT4G34220	cluster1		AT3G14330	cluster2
AT2G37950	cluster1		AT3G18110	cluster2
AT4G29905	cluster1		AT5G57030	cluster2
AT5G56100	cluster1		AT2G35130	cluster2
AT5G04530	cluster1		AT2G19400	cluster2
AT5G16030	cluster1		AT1G66250	cluster2
AT4G12970	cluster1		AT1G60160	cluster2
AT1G26920	cluster1		AT3G51950	cluster2
AT1G71020	cluster1		AT1G18265	cluster2
AT3G61780	cluster1		AT3G56080	cluster2
AT3G20440	cluster1		AT3G13690	cluster2
AT2G45470	cluster1		AT5G51750	cluster2
AT5G02010	cluster1		AT1G77580	cluster2
AT3G15850	cluster1		AT1G61795	cluster2
AT1G09800	cluster1		AT3G09050	cluster2
AT1G32090	cluster1		AT3G53190	cluster2
AT2G41550	cluster1		AT1G15080	cluster2
AT1G52100	cluster1		AT2G26330	cluster2
AT5G57180	cluster1		AT3G54910	cluster2
AT1G14900	cluster1		AT3G09035	cluster2
			AT1G68220	cluster2
			AT1G60690	cluster2
			AT4G37925	cluster2
			AT4G37330	cluster2
			AT3G19000	cluster2
			AT1G26100	cluster2
			AT4G22120	cluster2
			AT3G23340	cluster2
			AT1G65900	cluster2
			AT5G45960	cluster2
			AT3G50440	cluster2
			AT1G72645	cluster2
			AT3G21870	cluster2
			AT3G06840	cluster2
			AT3G16750	cluster2
			AT2G18890	cluster2
			AT3G26932	cluster2
			AT5G51560	cluster2
			AT5G57340	cluster2
			AT5G24000	cluster2
			AT1G78450	cluster2
			AT5G57590	cluster2
			AT1G65710	cluster2
			AT5G19530	cluster2
			AT4G26140	cluster2
			AT5G64380	cluster2
			AT3G13000	cluster2
			AT1G08550	cluster2
			AT3G58820	cluster2
			AT1G63640	cluster2
			AT1G75640	cluster2
			AT2G01210	cluster2
			AT3G20810	cluster2
			AT4G37750	cluster2
			AT3G54830	cluster2
			AT4G25780	cluster2
			AT3G45430	cluster2
			AT5G27360	cluster2
			AT4G31060	cluster2

## Sheet: Key SA and auxin genes
Auxin Transport		10min		30min		1h		2h		4h		8h		12h
		Fold change	FDR	Fold change	FDR	Fold change	FDR	Fold change	FDR	Fold change	FDR	Fold change	FDR	Fold change	FDR
PIN1	AT1G73590	-1.16656	0.999928	-1.65521	0.0391492	-1.82103	0.00677538	1.7981	0.00992543	1.75032	0.0226696	1.50638	0.101671	1.84646	0.00765246
PIN2	AT5G57090
PIN3	AT1G70940	-1.37019	0.684014	-4.39611	1.44311e-10	-2.30513	0.000217811	1.54005	0.0956621	-1.12825	0.744577	-1.04204	0.915318	1.0777	0.832515
PIN4	AT2G01420	-1.24172	0.930745	-3.32124	7.85378e-08	-3.61369	3.32921e-09	1.22649	0.473019	-1.08191	0.83895	-1.2956	0.364827	-1.10277	0.768178
PIN5	AT5G16530	1.33211	0.999928	-2.65635	0.0789866	-4.71963	0.00220887	-4.04356	0.00988875	-1.68042	0.436964	1.13198	0.866587	1.14694	0.846831
PIN6	AT1G77110	1.1301	0.999928	-1.75662	0.0214578	-1.24993	0.348628	-1.06488	0.845413	1.15517	0.662798	1.17591	0.580545	1.184	0.550894
PIN7	AT1G23080	-1.21498	0.920143	-5.66373	8.27216e-19	-6.96763	2.21635e-23	1.07536	0.799629	1.13593	0.67699	1.16216	0.579596	1.28801	0.293791
PIN8	AT5G15100
AUX1	AT2G38120	-1.3381	0.605127	-3.70642	1.25898e-11	-12.0133	2.34497e-35	-2.58576	1.28354e-06	-1.8064	0.00661897	-1.70521	0.0131271	-1.86734	0.00264741
Auxin Synthesis		10min		30min		1h		2h		4h		8h		12h
		Fold change	FDR	Fold change	FDR	Fold change	FDR	Fold change	FDR	Fold change	FDR	Fold change	FDR	Fold change	FDR
YUCCA1	AT4G32540
YUCCA2	AT4G13260	-1.27427	0.999928	1.7057	0.196013	3.2672	0.000507761	2.80869	0.00513719	2.81899	0.00815357	1.88376	0.128402	2.23102	0.0396573
YUCCA3	AT1G04610
YUCCA4	AT5G11320
YUCCA5	AT5G43890
YUCCA6	AT5G25620	-1.17334	0.999928	-1.35228	0.438526	-1.2141	0.581987	1.53686	0.228893	2.08469	0.0372443	2.15731	0.0225522	2.23827	0.0144238
YUCCA7	AT2G33230
YUCCA8	AT4G28720
YUCCA9	AT1G04180
YUCCA10	AT1G48910
ASA1	AT5G05730	1.53655	0.534197	3.19989	1.96949e-05	4.76922	2.97758e-09	5.04738	2.426e-09	-1.16401	0.720906	-1.18776	0.65126	1.02414	0.95616
Auxin Response		10min		30min		1h		2h		4h		8h		12h
		Fold change	FDR	Fold change	FDR	Fold change	FDR	Fold change	FDR	Fold change	FDR	Fold change	FDR	Fold change	FDR
ARF1	At1g59750	-1.00482	0.999928	-1.04174	0.855605	1.01411	0.94022	-1.20522	0.279885	-1.21517	0.310076	-1.13515	0.514945	1.00442	0.985021
ARF10	At2g28350	-1.09898	0.999928	-2.23842	4.24485e-05	-1.00551	0.981889	1.81609	0.00259328	1.46124	0.100028	1.91382	0.00129462	2.09369	0.000160557
ARF11	At2g46530	-1.16292	0.999928	-2.02474	0.00982707	-3.01754	1.09764e-05	-3.63752	7.85826e-07	-1.79994	0.0527714	-1.68493	0.0788221	-1.6479	0.0883518
ARF12	At1g34310
ARF13	At1g34170
ARF14	At1g35540
ARF15	At1g35520
ARF16	At4g30080	-1.13733	0.999928	-1.25851	0.345374	1.64012	0.0119076	2.0105	0.000596992	1.3656	0.216938	1.30365	0.280142	1.60603	0.0296719
ARF17	At1g77850	1.07181	0.999928	-1.20271	0.425062	-1.066	0.771365	1.32497	0.178311	1.29055	0.2829	1.33552	0.18338	1.69759	0.00597446
ARF18	At3g61830	1.10071	0.999928	-1.19408	0.693934	-2.0396	0.0291611	-2.43048	0.0106923	-1.41954	0.436294	-1.20535	0.684967	-1.23237	0.640318
ARF19	At1g19220	1.05932	0.999928	-1.01493	0.969355	-1.31057	0.247562	-1.56812	0.0654856	-1.39713	0.237124	-1.58856	0.0671979	-1.31861	0.302607
ARF2	At5g62010
ARF20	At1g35240
ARF21	At1g34410
ARF22	At1g34390
ARF23	At1g43950
ARF3	At2g33860	-1.08727	0.999928	-2.29698	0.00512845	-5.16312	4.0949e-09	-1.28839	0.479312	-1.11174	0.824569	-1.05875	0.902262	-1.03478	0.939505
ARF4	At5g60450	1.02869	0.999928	-1.62957	0.0103697	-2.07292	2.85452e-05	1.27045	0.256348	1.50904	0.0485922	1.49239	0.0462867	1.58944	0.0165411
ARF5	At1g19850	-1.23116	0.743102	-1.66141	0.00312395	1.03559	0.861703	1.34747	0.0966939	1.4107	0.0714295	1.13922	0.552272	1.25579	0.236916
ARF6	At1g30330	1.1939	0.999928	1.54939	0.153257	3.73552	4.23528e-07	2.19754	0.00556399	1.6231	0.145279	1.29415	0.464776	1.67913	0.0898841
ARF7	At5g20730	1.00942	0.999928	-1.06642	0.77534	1.44022	0.016847	1.30344	0.127252	1.29685	0.177381	1.17318	0.423479	1.5845	0.00481803
ARF8	At5g37020	1.01264	0.999928	-1.68777	0.0344962	-2.62663	1.34753e-05	1.14218	0.664088	1.34527	0.321355	1.3189	0.329113	1.43761	0.170086
ARF9	At4g23980	-1.00862	0.999928	-1.65319	0.010271	-2.34574	1.8263e-06	-1.1666	0.514037	-1.00611	0.987292	1.04879	0.870295	1.06961	0.808007
SA pathway		10min		30min		1h		2h		4h		8h		12h
		Fold change	FDR	Fold change	FDR	Fold change	FDR	Fold change	FDR	Fold change	FDR	Fold change	FDR	Fold change	FDR
ICS1	AT1G74710	-1.17202	0.915054	-1.40891	0.0524153	-1.918	3.3634e-05	-2.15678	2.43618e-06	-1.50668	0.0269059	1.04005	0.875119	1.07125	0.765846
ICS2	AT1G18870	1.2052	0.999928	-1.52033	0.444637	2.15515	0.0835402	3.54675	0.00627569	2.76637	0.0457473	3.61998	0.00697733	3.55974	0.0070115
NPR1	AT1G64280	1.20224	0.787904	1.33384	0.0874012	1.34533	0.0534689	1.04371	0.849906	1.03595	0.901594	-1.01655	0.949172	1.01687	0.944913
NPR2	AT4G26120
NPR3	AT5G45110	2.59983	0.0255573	1.82815	0.10125	1.35656	0.39547	-2.65586	0.00533405	-2.91273	0.0034608	-2.86295	0.00336636	-3.44834	0.000380883
NPR4	AT4G19660	-1.27876	0.849975	-3.23123	1.00046e-07	-6.87732	1.55115e-18	-1.87656	0.00706134	-2.02762	0.00358878	-1.89885	0.00769214	-2.45701	8.451e-05
NPR5	AT2G41370	-1.02407	0.999928	-2.18192	0.000451167	-1.22266	0.370945	-1.0131	0.969152	1.17411	0.597322	1.58617	0.0390274	1.50524	0.0678681
NPR6	AT3G57130
CBP60g	AT5G26920	3.69252	0.30054	1.82318	0.475913	1.32346	0.718782	-7.91962	0.00541944	-6.29268	0.02067	-3.24618	0.139204	-2.483	0.260403
TGA1	AT5G65210	-1.06997	0.999928	-1.93487	0.00359325	-2.89729	5.15411e-07	-1.97366	0.00270158	-1.32189	0.328017	-1.30574	0.320865	-1.38654	0.197724
TGA4	AT5G10030	-1.31348	0.282776	-2.25844	5.54461e-09	-1.16061	0.318687	1.41622	0.016425	1.25589	0.184897	1.16994	0.367863	1.18897	0.299497
TGA2	AT5G06950	1.0146	0.999928	1.00049	0.998214	-1.45996	0.00439968	-1.01629	0.938711	1.04059	0.864983	1.06668	0.739065	1.10356	0.580627
TGA5	AT5G06960	-1.00055	1	1.11884	0.569937	1.14385	0.411584	1.32136	0.0919625	1.25443	0.234257	1.25185	0.211342	1.18944	0.346994
TGA6	AT3G12250
Cell fate		10min		30min		1h		2h		4h		8h		12h
		Fold change	FDR	Fold change	FDR	Fold change	FDR	Fold change	FDR	Fold change	FDR	Fold change	FDR	Fold change	FDR
WOX11	AT3G03660
WOX12	AT5G17810
