# Supplementary material for: Endogenous salicylic acid suppresses de novo root regeneration from leaf explants
Source: PLoS Genet. 2023 Mar 1;19(3):e1010636. doi: 10.1371/journal.pgen.1010636 (PMC10010561; doi:10.1371/journal.pgen.1010636)
Supplement: S2 Table — (XLSX) [file pgen.1010636.s002.xlsx]

## Sheet: Figure 1
Figure 1B
	Col-0	NahG	Col-0	snc1	cpr1
rep1	47	88.9	50	15	0
rep2	51	92	65	10	0
rep3	51.6	85	35	8	0
rep4	48	89	44	12	0
rep5	44.3	81	74	6	0
rep6	51.6	86.6		3	0
Figure 1C
		Col-0	NahG	Col-0	snc1	cpr1
category of Ad. Number per explant	0	52	6	39	104	85
	1	24	11	10	6	2
	2	10	22	8	3	0
	3	6	12	9	0	0
	>3	3	16	3	0	0
Figure 1D
		9 DAP			12 DAP			15 DAP
	Col	90.9091	83	78.5714	39.3939	57	58	21.4286	28.8	34
	NahG	83.3333	92	96.6667	88.7097	90	91	92.6829	74	83
		rep1	rep2	rep3	rep1	rep2	rep3	rep1	rep2	rep3
Figure 1E
	mock	5uM	25uM
rep1	55	15	7
rep2	45	11	16
rep3	44	0	0

## Sheet: Figure 2
Figure 2D
	0 hr	0.5 hr	5 hrs
	0	6289	0
	0	6906	6096
	0	0	0
	0	9595	5534
	0	5929	0
	0	0	5277
	0	6138	0
	0	5407	0

## Sheet: Figure 3
Figure 3B
	Col-0	sid2-1
rep1	64	95
rep2	54	91
rep3	47.7	86.6
rep4	55.8	74.4
Figure 3C
	Col-0	npr1-1	Col-0	npr1-2	npr1-3	npr1-5 (Nossen)
rep1	45	53	43.33	50	48.3	100
rep2	51	52	43	30	36.67
rep3			37.5	18.2	31
Figure 3D
	Col-0	npr3/4
rep1	55	24.5
rep2	44	0
rep3	43	17
rep4	60	7
Figure 3E
	Col-0	npr3/4	npr5/6	npr3/4/5/6
rep1	44	0	78	46
rep2	43	17	85	65
rep3	60	7	85.5	61
Figure 3F
	Col-0	npr4-4D
rep1	55	100
rep2	30	77.8
rep3	55.9	62
rep4	44.23	74
Figure 3G
	Col-0	cbp60g
rep1	65	65
rep2	62.5	63.2
rep3	68.3	58.3

## Sheet: Figure 4
Figure 4C
	blade						cutting site
	mock			SA			mock			SA
		Area	Mean		Area	Mean		Area	Mean		Area	Mean
	1	6198	77.126	1	5779	70.389	1	170	112.9	1	120	88.442
	2	6021	71.5	2	4347	54.077	2	170	121.459	2	120	28.45
	3	4910	58.231	3	5806	119.383	3	120	88.192	3	120	27.292
	4	4440	64.366	4	5468	153.229	4	120	85.508	4	120	39.8
	5	4901	119.446	5	6094	76.447	5	120	86.35	5	120	30.883
	6	8944	77.95	6	6091	59.464	6	120	124.183	6	120	71.258
	7	5103	116.613	7	5590	91.153	7	120	109.367	7	120	89.808
	8	7158	94.017	8	5991	96.476	8	120	100.058	8	120	32.192
	9	5676	66.987	9	5172	101.098	9	120	63	9	120	27.967
	10	4637	124.56	10	6399	103.999	10	120	124.067	10	120	30.467
	11	5337	106.9	11	7390	73.547	11	120	81.267	11	120	26.433
	12	4465	72.497	12	4764	114.027	12	120	114.75	12	120	50.425
	13	7303	82.827				13	120	132.058
Figure 4D
		Col-0			NahG
	Mock	61.1111	60	56	85	97	89
	NPA	0	0	0	0	0	0
		rep1	rep2	rep3	rep1	rep2	rep3
Figure 4E
		Col-0	npr3/4	Col-0 (SA)
	no staining	26	100	83
	w/staining	74	0	17

## Sheet: Figure 5
Figure 5B
	AUX1	Col	NahG		AUX1	Col-0	n34		PIN1	Col-0	n34	NahG
	0h	1	0.835782		0h	1	0.015		0h	1	0.127	0.7
	0.5h	0.669875	0.703617		0.5h	0.267	0.021		0.5h	0.092	0.107	0.53
	1h	0.271217	0.676692		1h	0.082	0.004		1h	0.186	0.166	0.382
	4h	0.513423	0.982948		5h	0.52	0.019		5h	0.753	0.25	0.727
	SD	0.0534305	0.0541856		SD	0.161	0.015		SD	0.0842912	0.022102	0.143501
		0.0393853	0.134562			0.1675	0.0155			0.00353553	0.00851469	0.0464247
		0.127551	0.0810623			0.005	0.0035			0.00424264	0.00424264	0.0547403
		0.0931996	0.156531			0.4645	0.013			0.0765768	0.0294491	0.0237539
Figure 5C
	YUC2	Col-0	NahG		ASA1	Col-0	NahG
	0h	1	1.144		0h	1	1.786
	0.5h	1.34	1.845		0.5h	2.908	2.865
	1h	1.26	1.925		1h	1.342	1.927
	5h	2.425	2.073		5h	2.1	2.307
	SD	0.206	0.2645		SD	0.0778974	0.392508
		0.338	0.5755			0.283863	0.272151
		0.096	0.3855			0.251296	0.146244
		0.175	0.206			0.774781	0.364198
Figure 5D
	Col-0	aux1-7	aux1-22
rep1	54	18.9	20
rep2	50	9.5	10
rep3	60	17.6	22
Figure 5F
		aux1-7/+ (DR5-GUS/+)	aux1-7/aux1-22 (DR5-GUS/+)
	w/staining	87	16
	no staining	13	84
Figure 5G
	Col-0	aux1-7	sid2-1	aux1/sid2
rep1	47	22	86	54
rep2	54	18.9	69.4	32.7
rep3	54	19	91	63
Figure 5H
		Col-0	aux1-7	sid2	sid2/aux1-7
category of Ad. Number per explant	0	22.4138	42.3729	1.72414	13.7931
	1	20.6897	22.0339	8.62069	18.9655
	2	25.8621	20.339	34.4828	34.4828
	3	15.5172	3.38983	20.6897	10.3448
	>3	1.72414	0	15.5172	3.44828

## Sheet: S1_Fig
SA concentration	0uM	1uM	5uM	25uM	100uM	125uM	200uM
rep1	44	11	0	0		0
rep2	77	44	11	0		0
rep3	55		5	7		0
rep4	51.8	43
rep5	44				5		0
rep6	52				5		0

## Sheet: S3_Fig
S3-Fig A
	Col-0 (D12)	Col-0 (D15)	npr1-3 (D12)	npr1-3 (D15)
rep1	45	0	40	5
rep2	35	10	55	15
rep3	50	15	50	10
S3-Fig B
	Rooting Ratio
		D6	D7	D8	D9	D10	D11
	Col-0	0	0	0	3.33333	25	38.3333
	Nossen	8.33333	65	88.3333	96.6667	96.6667	98.3333
	npr1-5	8.33333	45	63.3333	80	80	85
S3-Fig C
		D6	D7	D8	D9	D10	D11
	Col-0	0	0	0	1.66667	20	56.6667
	col-0xnpr1-5	1.66667	15	51.6667	85	98.3333	98.3333
	npr1-1xnpr1-5	3.33333	23.3333	61.6667	86.6667	96.6667	98.3333
	SD	0	0	0	2.04124	3.53553	5.40062
		2.04124	3.53553	8.89757	6.12372	2.04124	2.04124
		4.08248	4.08248	10.2062	10.2062	4.08248	2.04124
S3-Fig E
		0uM	5uM	25uM	125uM
	Col-0	0	83	94	1
	npr4-4D	0	41	73	93

## Sheet: S4_Fig
S4_Fig A
		Col-0	cpr1	SD
	0h	1	1.4	0.17	0.1
	48h	36.5	13	2	3
S4_Fig B
	0uM	10nM	100nM	1uM	10uM	100uM
rep1	60			0	0	0
rep2	57			0	0	0
rep3	82	50	5	0	0	0
rep4	42	42	22	0	0
rep5	26	21	16
S4_Fig C
	NPA	0nM	10nM	100nM	1000nM
	Col-0	34	31	17	0
	NahG	85	75	57	0

## Sheet: S5_Fig
S5_Fig B
	Col-0	NahG	yuc1-D
	51.4	20.2	656.39
	166.83	28.0598	345.207
		23.3406
		84.9866
